# Supplementary material for: Effect of SNORD113-3/ADAR2 on glycolipid metabolism in glioblastoma via A-to-I editing of PHKA2
Source: Cell Mol Biol Lett. 2025 Jan 10;30:5. doi: 10.1186/s11658-024-00680-9 (PMC11724473; doi:10.1186/s11658-024-00680-9)
Supplement: Supplementary file 8 — Additional file 8. [file 11658_2024_680_MOESM8_ESM.xlsx]

## Sheet: chr17_41866915_41930541_XM_0170
Transcription factor related to PKM			Transcription factor related to ACLY			Tntersection of PKM and ACLY
GSM_ID	Factor	RP_score	GSM_ID	Factor	RP_score	PKNOX1
GSM1661555	HEXIM1	0.993552	ENCSR115SMW_2	PKNOX1	0.963804	POLR2A
GSM1003623	CHD1	0.945435	GSM1250895	KLF5	0.95911	NRF1
GSM2064703	POLR2A	0.936696	GSM1701826	POLR2A	0.893697	ESR1
ENCSR618QYE_1	CTCF	0.935936	GSM1891658	NRF1	0.856938	FOXA1
GSM1080948	SF1	0.928858	GSM2061659	ESR1	0.828	EBF1
GSM2769055	PAF1	0.883698	GSM935556	RFX5	0.816765	RELA
GSM2330560	EP300	0.832442	GSM2574788	NFIA	0.791538	BRD4
ENCSR217EOY_1	ZNF8	0.821727	GSM798436	FOXA1	0.767249	NELFA
GSM2574806	WDHD1	0.821348	GSM1976292	E2F1	0.760832	SPI1
ENCSR099NCH_2	ZNF24	0.819359	GSM935504	IRF1	0.746015	EP300
GSM1423007	PMEL	0.777665	GSM2026886	KLF15	0.725106	RUNX1
ENCSR620VIC_1	CEBPG	0.777401	GSM1193662	GABPA	0.710463	MLLT1
GSM1126515	H2AZ	0.763069	GSM2559407	U2AF1	0.704193	ELF1
ENCSR366QMB_2	H2AFZ	0.747716	ENCSR859BMR_1	KLF1	0.702094	ID3
ENCSR882ERE_1	ZKSCAN1	0.733063	GSM1364025	POU5F1	0.699672	PAF1
GSM1316337	PDX1	0.728705	GSM2371321	EZH1	0.697383	ATF1
GSM1240109	KMT2B	0.728198	GSM1480736	ERG	0.68058	FOXA2
GSM2310997	NKX2-1	0.72806	GSM1566565	RELA	0.679055	ERG
GSM2026888	ZNF490	0.726923	GSM1519639	MYB	0.676716
GSM468205	PML	0.724719	ENCSR673OGC_2	BCL3	0.676704
GSM837988	TCF12	0.722308	GSM1247823	BRD2	0.672043
ENCSR115SMW_2	PKNOX1	0.713497	ENCSR328SUD_1	ZNF335	0.671239
GSM1010730	EGR1	0.711942	GSM1033753	BRD4	0.664245
GSM935470	STAT2	0.706114	GSM2402808	TAZ	0.655749
GSM486282	RELA	0.703119	GSM1218849	MYOD1	0.65392
GSM1538430	FOXA1	0.700282	GSM1670875	NELFA	0.647597
GSM1519646	TAL1	0.690217	GSM2442775	ETS1	0.642374
GSM610337	FOS	0.679226	GSM831009	PHF8	0.641682
GSM1579366	NIPBL	0.672854	GSM1566567	SPI1	0.64128
GSM2095818	POU2F2	0.670455	GSM1208641	KLF3	0.639082
GSM935493	CEBPB	0.669428	GSM1669025	EP300	0.637825
GSM935589	GATA2	0.668273	ENCSR635NOQ_1	KLF8	0.631433
ENCSR382WLL_1	ELK1	0.659731	GSM1388124	MBD2	0.6302
ENCSR145XQO_2	HDGF	0.658472	GSM779436	POLR2B	0.629392
ENCSR461ZJT_2	ZNF501	0.654954	GSM1303751	KDM4C	0.613082
ENCSR632DCH_1	ATF3	0.648123	GSM925735	FAIRE	0.607689
ENCSR093HXE_1	ZNF16	0.647357	GSM1067274	GATA1	0.597858
GSM2026767	ZNF22	0.64611	ENCSR605MGM_1	SCRT1	0.597257
GSM1387029	RCOR1	0.645161	GSM468214	RXRA	0.596469
GSM614634	CEBPA	0.644488	GSM2214115	MYOG	0.591874
GSM2026853	ZIM3	0.644159	GSM2224583	TFAP4	0.581885
GSM2809612	SMC1A	0.641781	GSM2360622	ZEB1	0.581688
GSM2436683	MKL2	0.641703	GSM2902642	NFIC	0.578299
GSM2257821	ESR1	0.638562	GSM1032075	RUNX1	0.576278
ENCSR091GVJ_1	ATF1	0.637597	GSM1939575	ZBTB7A	0.575015
GSM2026871	ZNF768	0.622552	ENCSR125ZYC_1	KLF9	0.572347
GSM2371331	DDX21	0.621536	GSM2151645	NELFE	0.571988
GSM2579165	CHD4	0.613988	ENCSR803GYT_1	HIC1	0.566794
ENCSR874AFU_1	IKZF1	0.613959	ENCSR427BBI_2	MLLT1	0.56477
ENCSR631WAA_2	ZBTB17	0.612258	GSM2224585	ELF1	0.564566
ENCSR135ANT_1	NRF1	0.610668	ENCSR005NMT_2	ID3	0.552139
GSM1234161	STAG1	0.610398	GSM1480740	FLI1	0.551558
ENCSR412QBS_1	TARDBP	0.610043	GSM1727096	PAF1	0.548254
ENCSR552XSN_1	MLLT1	0.608749	ENCSR091GVJ_1	ATF1	0.547158
ENCSR691TXI_2	ZNF610	0.605746	GSM2024876	ZNF143	0.546902
ENCSR502OEK_2	ELF1	0.605328	ENCSR004GKA_1	ZEB2	0.546255
GSM2687534	RUNX1	0.605162	GSM2026838	ZNF563	0.542529
GSM1539054	GTF2I	0.604795	GSM1443815	KLF11	0.540521
ENCSR075HTM_2	HDAC2	0.603547	GSM1336156	SNAI2	0.537068
ENCSR318LVG_2	ZBTB40	0.602645	GSM2977505	FOXA2	0.536525
GSM1328980	ERG	0.602432	GSM1958039	EBF1	0.534406
ENCSR835XKS_2	TRIM22	0.602424	GSM1019122	E2F4	0.53163
ENCSR559IOZ_2	ZXDB	0.601978	GSM1970151	NEUROG2	0.531355
GSM2212239	MED1	0.598596	GSM1482882	SUPT5H	0.529896
ENCSR159GFL_2	ZNF518A	0.598075	GSM2574797	ZNF597	0.529254
ENCSR141PZA_2	SP3	0.596407	GSM2257574	MAPK1	0.528425
ENCSR293QAR_2	MTA2	0.595928
GSM2364547	AFF1	0.595224
ENCSR968GIB_1	RFX1	0.594888
ENCSR697CUP_2	HCFC1	0.594859
ENCSR005NMT_2	ID3	0.593583
GSM1506075	CHD8	0.591738
ENCSR899BKM_2	ZNF687	0.591187
GSM935275	ARID3A	0.590404
ENCSR090JNM_1	HLTF	0.587228
GSM2465091	NELFA	0.586101
ENCSR768LIO_1	OVOL3	0.585445
GSM1919984	ELF3	0.583626
GSM2459948	OGT	0.583581
ENCSR338DGO_1	SCRT2	0.581977
GSM1642764	SPI1	0.581691
ENCSR261EDU_1	MNT	0.581657
ENCSR468LUO_2	SIN3A	0.580758
ENCSR739IHN_1	TBX21	0.580549
ENCSR278SQL_1	NBN	0.580144
GSM2574762	ZMYM3	0.578562
GSM1524254	TLX1	0.577034
ENCSR862QUL_2	ZNF382	0.576541
GSM2122579	AR	0.57296
GSM2098768	TRIM25	0.572844
GSM2295949	TRIM28	0.570349
GSM1551470	FOXA2	0.570187
GSM1958039	EBF1	0.568458
GSM2865076	RPE	0.567537
GSM1095934	HIRA	0.567198
ENCSR400FSM_1	POLR2H	0.566378
ENCSR185FOY_2	ZNF341	0.565773
GSM2449944	PITX3	0.565645
GSM2090921	BRD4	0.565608
GSM2666477	EWSR1	0.564233
ENCSR157TCS_2	SMARCE1	0.5642
