# Supplementary material for: Effect of SNORD113-3/ADAR2 on glycolipid metabolism in glioblastoma via A-to-I editing of PHKA2
Source: Cell Mol Biol Lett. 2025 Jan 10;30:5. doi: 10.1186/s11658-024-00680-9 (PMC11724473; doi:10.1186/s11658-024-00680-9)
Supplement: Supplementary file 9 — Additional file 9. [file 11658_2024_680_MOESM9_ESM.xlsx]

## Sheet: Sheet1
Table S1 The primers for qRT–PCR assays.
Primer	Forward	Reverse
β-actin	ATTCCTATGTGGGCGACGAG	GCCACACGCAGCTCATTGTA
PHKA2	AGATGATCGTGGAGATGCTAAG	CACAGCAGAATGAATGTCTGAG
EBF1	GTGAAACAGAAGAGTGCTTTCG	GGAACAATCATGCCAGATATCG
ACLY	CAGAATCGGTTCAAGTATGCTC	AAGTTTTCCACGACGTTTGATC
PKM2	TCATTCAGACCCAGCAGCTG	AGGAAGTCGGCACCTTTCTG
ADAR2	GTGGTCGTGGATGGTCAGTT	CCAGGATTGGCTCATGTGGT
ADAR1	CAAGCAAAAGTTGGGGGTCG	CTTCGCAGTCTGGGAGTTGT
PHKA2 3'UTR	GGTCTCACCTGGAAACATGATC	TGAGCATTTGTCTTTCAAGGTTTATT
Table S2 Top 10 differentially expressed snoRNAs in GBM tissues screened by TCGA
Gene	baseMean	log2FoldChange	lfcSE	stat	pvalue	padj
SNORD113-3	4.34605	-3.12577	0.691563	-4.51986	6.18794e-06	3.20235e-05
SNORA23	4.85631	4.13515	1.31789	3.13769	0.00170283	0.00479037
SNORA5A	9.07171	1.40733	0.455113	3.09226	0.00198639	0.0054784
SNORD99	12.6709	1.54817	0.50292	3.07837	0.00208134	0.00571647
SNORD14E	16.8039	1.88566	0.63068	2.98988	0.00279092	0.0074052
SNORD3B-2	5.37308	3.10724	1.13203	2.74485	0.00605391	0.0146029
SNORD3A	55.1087	1.95142	0.736758	2.64866	0.00808127	0.018757
SNORA2A	4.03906	-1.13012	0.454231	-2.48799	0.0128469	0.0281271
SNORD3C	2.23354	3.57744	1.44766	2.4712	0.0134661	0.0292999
SNORA80D	3.89384	-1.25219	0.527237	-2.375	0.0175492	0.0367773
Table S3 Primers used for ChIP experiments
Gene	Binding site or Control	Forward	Annealing temperature(℃)	Reverse	Annealing temperature(℃)	Product size(bp)
ACLY	PCR1	F:CTGGGATTACAGGCTCGAGC	60.3	R:GGTAGGCCAAGGTGGGAAAA	59.9	220
	PCR2	F:CCGAGTGGCAATCTGTCCAG	60.7	R:GGGCCTGCTGGGACTTGTA	61.6	171
PKM2	PCR1	F:TGTGTGTGTGTGTGTGTGTG	59.1	R:TGTGTAGAAGTCCAGTTCCTCA	57.2	176
	PCR2	F:AGCATCGGCCAGATCCTTG	59.9	R:AGTCTTTCCTGGTCCCTTTAGT	58.4	233
Table S4 Wild-type and mutant plasmid sequences3'-5'
EBF1 WT	GACCCCTCGGAAGGTACGCCCTCTTATCTGGAACATGCAG
EBF1 Y256A	GACCCCTCGGAAGGTACGCCCTCTGCACTGGAACATGCAG
EBF1 Y256E	GACCCCTCGGAAGGTACGCCCTCTTAGAAGGAACATGCAG
